# Supplementary material for: Molecular Prognostic Factors in Uterine Serous Carcinomas: A Systematic Review
Source: Curr Oncol. 2025 Apr 25;32(5):251. doi: 10.3390/curroncol32050251 (PMC12109958; doi:10.3390/curroncol32050251)
Supplement: Supplementary file 1 [file curroncol-32-00251-s001.zip]

Archive with 1 entries (1 files):
- curroncol-3520591-supplementary.pdf
